# Supplementary material for: Molecular Epidemiology of Fosfomycin Resistant E. coli from a Pigeon Farm in China
Source: Antibiotics (Basel). 2021 Jun 25;10(7):777. doi: 10.3390/antibiotics10070777 (PMC8300711; doi:10.3390/antibiotics10070777)
Supplement: Supplementary file 1 [file antibiotics-10-00777-s001.zip]

Archive with 1 entries (1 files):
- antibiotics-1250568-supplementary.pdf
